# Supplementary material for: Deciphering Blood Flow Restriction Training to Aid Lipid Lowering in Obese College Students through Untargeted Metabolomics
Source: Metabolites. 2024 Aug 5;14(8):433. doi: 10.3390/metabo14080433 (PMC11356577; doi:10.3390/metabo14080433)
Supplement: Supplementary file 1 [file metabolites-14-00433-s001.zip]

Archive with 1 entries (1 files):
- metabolites-3084016-supplementary.pdf
